# Supplementary material for: Gender- and Obesity-Specific Association of Co-Exposure to Personal Care Product and Plasticizing Chemicals and Short Sleep Duration among Adults: Evidence from the National Health and Nutrition Examination Survey 2011–2016
Source: Toxics. 2024 Jul 11;12(7):503. doi: 10.3390/toxics12070503 (PMC11281163; doi:10.3390/toxics12070503)
Supplement: Supplementary file 1 [file toxics-12-00503-s001.zip]

Archive with 1 entries (1 files):
- toxics-3077976-supplementary.pdf
